# Supplementary material for: Insights into Anthropogenic Micro- and Nanoplastic Accumulation in Drinking Water Sources and Their Potential Effects on Human Health
Source: Polymers (Basel). 2023 May 23;15(11):2425. doi: 10.3390/polym15112425 (PMC10255541; doi:10.3390/polym15112425)
Supplement: Supplementary file 1 [file polymers-15-02425-s001.zip]

Archive with 1 entries (1 files):
- polymers-2254157-supplementary.pdf
